# Supplementary material for: Assessing Onchocerca volvulus Intensity of Infection and Genetic Diversity Using Mitochondrial Genome Sequencing of Single Microfilariae Obtained before and after Ivermectin Treatment
Source: Pathogens. 2023 Jul 24;12(7):971. doi: 10.3390/pathogens12070971 (PMC10385737; doi:10.3390/pathogens12070971)
Supplement: Supplementary file 1 [file pathogens-12-00971-s001.zip]

Archive with 2 entries (2 files):
- Hedtke Supplementary Table S1.xlsx
- Supplementary Figure S1.pdf
